# Supplementary material for: Immunofibrotic drivers of impaired lung function in postacute sequelae of SARS-CoV-2 infection
Source: JCI Insight. 2021 Jul 22;6(14):e148476. doi: 10.1172/jci.insight.148476 (PMC8410030; doi:10.1172/jci.insight.148476)
Supplement: Supplemental Data Set 1 [file jciinsight-6-148476-s220.xlsx]

## Sheet: Discovery Cohort
SUBJECT ID	Group	Angiopoietin-2	BMP-9	Endoglin	Endothelin-1	FGF-1	FGF-2	Follistatin	G-CSF	HB-EGF	HGF	IL-8	Leptin	PLGF	VEGF-A	VEGF-C	VEGF-D	SAA	ADAMTS13	Adiponectin	LCN2	PAI-1	RETN	Adipsin	C5a	Comp Factor 1	sCD40L	EGF	Eotaxin	FLT-3L	Fractalkine	GM-CSF	GROa	IFN-a2	IFNy	IL-1a	IL-1b	IL-1RA	IL-2	IL-3	IL-4	IL-5	IL-6	IL-7	IL-9	IL-10	IL-12p40	IL-12p70	IL-13
D2	ICU	2428.26	197.18	1518.17	2.73	56.01	56.01	2610.67	64.27	0.46	233.78	3.15	35531.9	3.71	7.32	378.73	1051.2	9820.66	389.84	45063000	194763	13289.8	4399.87	1068.36	1.31	15266.6	67.16	3.39	31.98	6.69	122.94	7.86	1.29	21.49	0.23	15.18	3.24	27.95	0.09	0.23	0.15	3.22	0.42	0.33	5.14	0.59	32.29	0.73	18.06
D6	ICU	5630.71	472.14	3343.84	1.7	56.01	87.1	1509.52	175.82	0.46	285.66	3.28	24004.3	0.46	64.81	823.89	40.49	859.94	526.48	46976000	213550	17609.8	13166.6	930.53	1.31	14019	118.09	3.39	23.82	11.85	216.23	52.51	4.01	33.87	14.05	23.98	4.91	12.68	0.07	0.72	0.15	9.8	1.48	0.27	15.66	0.59	103.66	0.8	81.2
D7	ICU	4221.68	213.58	1556.12	2.73	56.01	56.01	1598.46	46.6	0.46	207.39	7.7	18195.8	0.46	121.95	60.03	33.09	2726.6	440.7	5184400	315212	15701.9	14495.1	2180.17	1409.86	19279.1	71.83	2.52	37.63	4.97	114.87	5.43	2.18	28.01	0.01	4.12	10.9	15.26	0.09	0.23	0.15	5.23	0.77	0.15	5.14	0.59	122.9	0.57	1.14
D8	ICU	568.01	83.17	1974.56	0.91	56.01	56.01	3548.26	144.82	0.46	472.07	1.08	137708	0.22	82.52	224.97	335.5	10677.1	545.79	7062900	269242	31958.3	19689.5	1710.89	1.31	22942.1	81.87	7.41	13.44	21.72	90.82	12.49	1.15	49.23	0.44	22.4	11.29	19.68	0.5	0.92	0.62	7.52	10.37	0.55	3.17	4.45	75.29	1.28	8.96
D9	ICU	3144.81	367.67	2463.45	3.76	56.01	56.01	1045.13	108.9	0.46	142.46	2.58	19990.8	0.46	18.98	746.46	789.7	2179.89	649.41	3165900	104950	23068.5	10196.4	2729.31	1.31	22516.9	100.34	3.39	10.78	1.7	81.16	6.22	0.58	21.49	0.25	22.72	5.32	6.34	0.09	0.87	0.15	1.51	0.39	0.19	5.14	0.59	42.56	1.12	8.02
D13	ICU	2962.94	265.39	1228.08	0.91	56.01	56.01	551.93	25.87	0.46	59.95	0.66	3070.11	0.46	2.44	511.03	156.4	1028.22	521.33	25520000	88193	8032.97	4965.48	814.18	1.31	11707.2	38.31	4.13	42.36	0.21	120.95	9.56	0.07	28.01	0.97	10.22	6.14	2.69	0.09	0.92	0.15	1.29	0.48	1.93	5.14	0.59	42.56	0.05	8.02
D16	ICU	12624	306.44	2247.62	120.09	56.01	122.63	2940.05	292.28	0.46	408.46	1.32	94782.3	0.46	37.54	586.98	431.45	9528.09	447.07	8780200	268357	12096.4	13862.4	1785.42	1.31	17692.1	80.07	3.39	8.91	14.45	65.3	6.22	0.07	39.3	1.17	12.69	9.92	17.76	0.16	0.53	0.26	3.39	1.91	0.27	5.14	1.74	79.76	1.44	3.84
D20	ICU	6792.47	351.49	1284.71	2.73	56.01	56.01	359.27	25.87	0.46	71.02	4.57	24252.7	0.46	2.44	491.56	208.58	7891.16	443.25	12762000	164035	13740.5	15128	1774.12	1.31	14400.2	73.68	19.57	43.55	7.44	51.82	10.13	3.47	52.33	0.6	10.22	4.08	7.91	0.77	0.23	1.14	7.52	1.09	0.03	5.14	0.59	77.08	0.88	8.02
Y1	ICU	8864.73	36.29	508.43	2.73	4.57	56.01	3190.48	105.27	0.92	93.82	3.55	6698.33	0.46	2.44	240.2	377.8	1117.19	795	24104000	201282	4326.39	9438.8	1.65	1852.4	15001	53.67	3.39	27.28	6.73	46.88	0.23	0.07	50.79	0.28	0.31	3.24	2.95	0.09	0.13	0.15	1.73	0.22	0.07	5.14	0.03	12.02	0.42	8.02
Y2	ICU	2189.98	280.98	1177.8	3.76	4.57	56.01	848.82	55.18	0.46	142.46	1.56	12018.1	0.46	2.44	746.46	203.39	4788.78	485.41	22625000	120249	12494.2	11459.7	1821.46	1.31	14559.6	1941.11	117.6	97.68	81.2	1568.01	1799.54	39.76	719.73	90.14	414.01	532.15	155.26	102.43	1.3	47.17	26.66	53.06	57.08	50.73	2.37	1147.97	357.13	1115.65
D1	Non-ICU	3604.07	570.64	1657.4	8.22	56.01	56.01	2843.29	55.18	0.46	142.46	3.96	26828.7	13.27	2.44	758.47	305.7	7010.99	556.1	30878000	156809	23386.5	11586.1	1415.39	1.31	15371.8	41.48	17.73	33.56	18.69	106.48	16.48	5.07	73.41	1.38	30.96	17.78	8.66	1.02	1.01	1.71	2.25	0.56	0.75	10.81	6.29	78.87	2.58	47.72
D14	Non-ICU	4201.24	93.97	100	3.24	56.01	56.01	7977.93	58.15	0.46	71.02	0.46	68510.7	0.46	2.44	401.64	381.17	8097.06	405.07	16847000	111183	11247.4	13482.9	930.04	1.31	18154.3	121.4	3.39	19.85	2.46	76.08	7.86	0.69	58.29	0.86	31.6	28.13	19.64	2.24	0.23	0.15	1.03	4.8	0.31	5.14	3.48	19.88	0.42	18.06
D19	Non-ICU	3996.32	252.86	1838.09	2.73	56.01	56.01	1754.8	70.62	0.46	59.95	0.96	31124.8	0.46	2.44	337.28	464.68	12605	331.68	5802200	221517	17503.8	19943.2	2010.85	1.31	14339.3	67.16	4.78	22.84	5.83	74.78	13.7	0.69	31.97	1.53	18.31	6.54	5.99	0.45	1.82	0.15	5.74	1.84	1.46	5.33	1.26	64.5	1.28	9.87
Y3	Non-ICU	2920.99	474.55	45.45	3.76	4.57	122.63	2587.98	46.6	1.21	142.46	1.44	34656.8	13.42	13.39	624.35	102.15	3809.9	649.41	32564000	111654	11486.2	10575.3	694.63	1.31	12977.4	168.26	12.97	60.77	9.82	205.91	65.21	5.57	77.28	0.28	19.57	26.67	6.86	2.39	1.58	0.18	1.73	0.54	1.13	5.14	3.48	80.65	2.91	46.56
Y4	Non-ICU	8376.55	386.45	871.26	19.84	2.19	87.1	1903.9	64.27	1.26	5.81	8.58	47082.5	0.46	39.14	899.86	377.8	5483.45	466.22	441900	139966	16973.8	18802	1391.86	1.31	18649.3	102.92	7.41	34.94	22.47	134.52	29.33	5.89	63.98	0.73	27.78	14.37	5.6	0.7	1.25	0.36	3.05	0.92	1.48	5.85	0.67	80.65	3.41	56.72
D3	Home	5165.36	291.63	2279.36	0.91	56.01	56.01	2059.82	162.18	0.46	142.46	2.77	9078.18	0.46	2.44	586.98	328.7	681.13	751.49	83188000	81983.9	6248.96	14874.9	998.71	1.31	11680.3	69.03	3.39	39.72	10.89	84.85	8.42	1.38	42.73	0.01	14.87	10.51	4.86	1.19	1.16	0.15	0.71	1.29	0.15	5.14	0.59	31.34	0.34	8.02
D4	Home	2503.93	177.6	74.31	6.43	56.01	56.01	1354.29	77.19	0.46	16.64	0.3	7053.07	0.46	2.44	430.62	50.7	3237.39	538.06	14469000	116587	11937.2	9754.41	1533.54	1.31	14667.5	63.37	9.9	39.61	3.6	310.8	157.77	6.68	76	17.3	121.31	14.37	10.25	3.48	6.12	1.39	1.46	0.42	1.82	4.16	0.59	58.15	8.03	118.38
D5	Home	2572.98	109.24	1105.63	7.01	41.91	185.43	3596.46	30.84	3.78	27.42	0.24	27771.3	0.46	2.44	50.53	165.18	3889.39	534.2	41603000	120560	15754.9	10385.8	1419.26	1.31	17706.4	313.31	34.83	18.09	3.6	271.58	112.44	7.36	126.65	9.07	128.93	87.59	28.04	7.95	0.48	0.11	1.51	4.62	0.94	5.14	0.59	131.58	4.17	147.96
D10	Home	6785.96	355.87	1039.85	0.66	56.01	56.01	718.1	101.65	0.46	129.95	0.9	65413.9	0.46	2.44	289.05	179.98	3474.39	616.91	11243000	181610	28479.1	9438.8	1353.88	1.31	17571	43.56	3.39	8.63	4.09	110.72	8.99	0.07	2.75	0.33	15.81	5.73	11.09	0.04	1.2	0.15	1.08	0.91	0.11	5.14	0.59	27.56	0.73	6.03
D11	Home	2217	213.81	1911.07	7.01	56.01	122.63	527.56	1.55	0.46	59.95	1.44	7838.13	0.46	2.44	386.5	117.46	1715.75	671.57	122590000	110396	17238.8	12597.5	1058.12	1.31	12761.4	2454.61	230.72	76.88	150.49	2209.63	3361.97	45.46	532.1	173.52	1460.15	810.2	237.23	155.56	5.42	75.02	98.67	66.19	129.64	59.75	52.12	3812.46	722.11	1892.19
D12	Home	2531.52	203.11	1679.58	0.91	56.01	56.01	1995.62	105.27	0.46	16.64	0.24	43795.6	0.46	2.44	345.98	199.92	2383.2	489.26	42815000	137368	11725	29594.8	1335.7	1.31	15671.3	193.2	18.11	11.06	6.5	76.08	10.13	4.27	77.28	1.95	115.35	75.73	16.1	4.06	0.23	1.76	1.35	0.24	0.11	9.74	4.41	39.77	1.12	6.03
D15	Home	5934.53	374.23	1074.29	3.76	56.01	56.01	1401.87	49.4	0.46	16.64	2.16	9438.46	0.46	2.44	764.46	928.35	2324.03	461.11	23947000	98665.6	12945.1	6286.71	1447.31	1.31	14925.8	54.66	18.6	32.81	6.35	134.52	10.72	2.8	28.01	1.48	9.3	15.51	5.47	0.16	0.08	3.96	4.5	0.76	0.59	10.11	12.78	49.93	0.65	54.51
C1	Control	6197.56	73.56	653.83	5.34	4.57	214.8	2209.94	38.52	0.46	16.64	0.46	7728.85	0.46	2.44	67.18	179.12	1315.18	550.94	67723000	102014	8112.77	11143.8	1087.12	1.31	11799	540.54	14.91	33.79	13.18	134.52	11.6	16.92	373.87	9.79	271.69	177.61	46.53	20.36	1.06	0.01	4	0.49	0.96	19.25	0.59	91.32	1.76	47.14
C2	Control	4146.69	311.51	1221.79	7.01	4.57	56.01	1222.43	58.15	0.15	59.95	0.36	20160.9	99.95	2.44	794.28	274.05	4498.36	493.1	16747000	146059	11459.6	13482.9	742.66	1.31	11913	22.59	3.39	26.82	11.35	66.7	7.59	6.99	39.3	0.28	15.18	7.95	3.21	0.07	0.53	0.15	2.9	0.69	0.43	6.02	0.01	42.56	0.49	13.32
C3	Control	5471.59	421.33	2285.71	5.34	4.57	122.63	2854.13	73.88	5.97	38.2	24.98	16476.1	0.46	2.44	968.75	342.29	2811.79	461.11	23963000	154242	8219.15	17914.7	1143.92	1.31	13804.2	586.36	19.69	28.07	7.25	106.48	20.3	3.86	123.6	7.7	85.37	181.5	18.34	17.63	1.87	0.28	15.77	0.87	1.5	10.81	0.86	64.5	4.93	27.99
C4	Control	3541.77	197.87	1442.35	5.34	4.57	56.01	1740.9	64.27	0.46	49.03	1.44	10238.6	0.46	5.11	409.03	509.96	2675.82	467.5	96298000	175419	14191.2	16901.1	1184.85	1.31	14013	94.28	17.6	28.98	6.12	274.8	60.54	3.78	63.98	9.49	12.07	13.99	4.42	9.91	1.35	4.17	4.26	2.11	1.13	3.49	0.49	19.88	34.15	162.99
C5	Control	2795.31	478.05	1461.3	5.34	4.57	56.01	1684.72	67.42	1.15	5.81	0.24	33736.1	0.46	2.44	511.03	439.78	5913.33	714.73	27824000	109137	10398	17217.8	1691.52	1.31	5801.37	91.65	8.72	19.8	8.75	97.7	19.98	3.32	61.17	1.74	15.18	12.64	4.64	0.07	1.68	0.15	1.76	0.49	0.98	5.14	0.59	62.69	1.6	18.06
C6	Control	4493.26	435.71	821.47	3.76	4.57	56.01	2610.67	90.94	0.46	43.61	3.61	20946.9	0.46	80.43	561.87	397.99	10017.9	457.28	28508000	99224.8	34005.4	12471	2067.53	1.31	18293.5	81.87	3.39	26.84	17.52	110.72	19.98	1.48	55.35	3.37	13.94	4.08	4.07	0.16	1.39	0.15	2.9	1.65	0.51	5.14	0.96	27.56	1.2	82.19
C7	Control	5551.21	346.67	1600.42	6.43	4.57	56.01	1117.96	94.48	0.46	16.64	0.46	9387.69	0.46	2.44	679.76	347.38	4424.2	504.64	559560000	106928	5555.48	14242	1772.46	1.31	14308.9	350.95	15.89	27.93	16.44	184.36	16.79	26.58	185.46	8.15	254.41	296.89	22.79	27.51	1.11	2.57	2.06	0.59	0.49	6.98	0.59	68.11	0.12	67.44
[truncated: 59 more columns]

## Sheet: Validation Cohort
REDCap ID	Group	LCN-2 (pg/ml)	MMP-7 (pg/ml)	HGF (pg/ml)
727	Home	313749	210.38	728.07
739	Home	210772	526.84	13.715
772	Home	117627	210.38	13.715
802	Home	229548	566.64	13.715
804	Home	94809.1	373.32	13.715
895	Home	246615	228.19	161.68
913	Home	478598	318.16	42.4
926	Home	181552	410.79	13.715
982	Home	63579.3	730.21	512.05
983	Home	251553	834.73	291.42
993	Home	226346	627.25	246.91
1020	Home	130322	637.44	62.32
647	Non-ICU	145050	477.84	13.715
709	Non-ICU	53261.3	174.9	2.93
713	Non-ICU	488643	1416.86	1148.55
766	Non-ICU	364312	1002.25	636.95
793	Non-ICU	187505	813.76	350.61
796	Non-ICU	214759	596.81	52.35
799	Non-ICU	147434	2193.03	237.76
813	Non-ICU	522323	1508.92	122.21
829	Non-ICU	113713	678.47	13.715
838	Non-ICU	223746	401.36	12.73
839	Non-ICU	240581	391.98	255.98
855	Non-ICU	158349	507.14	161.68
859	Non-ICU	280862	627.25	209.78
867	Non-ICU	159540	647.66	317.2
868	Non-ICU	104243	5665.9	554.82
869	Non-ICU	156564	1545.16	13.715
900	Non-ICU	367931	855.72	375.02
901	Non-ICU	264898		52.35
902	Non-ICU	121232	617.07	13.715
903	Non-ICU	525603	1084.84	82.3
905	Non-ICU	247824	391.98	13.715
906	Non-ICU	190086	761.46	13.715
910	Non-ICU	1892600	1545.16	1615.11
914	Non-ICU	176990	263.95	13.715
980	Non-ICU	369636	2721.26	132.14
981	Non-ICU	696745	2861.36	5018.36
986	Non-ICU	216954	336.43	82.3
994	Non-ICU	520570	792.81	922.02
1016	Non-ICU	905863	3100.87	765.84
1018	Non-ICU	195450	596.81	13.715
575	ICU	637062	3343.81	886.96
676	ICU	289959	4004.22	181.11
851	ICU	196244	1322.48	13.715
854	ICU	445934	2897.94	342.35
858	ICU	314992	1807.6	255.98
863	ICU	377330	1739.09	325.65
925	ICU	259835	866.22	22.58
930	ICU	211967	1360.52	62.32
